# Supplementary material for: Association of nasal septal deviation with the incidence of anxiety, depression, and migraine: A national population-based study
Source: PLoS One. 2021 Nov 4;16(11):e0259468. doi: 10.1371/journal.pone.0259468 (PMC8568183; doi:10.1371/journal.pone.0259468)
Supplement: S1 Table — (XLSX) [file pone.0259468.s001.xlsx]

## Sheet: Table1
		TRE_GR
		Control	NSD	p			Control군	Case군
	n	54475	48495			***2009년 비중격만곡증+내시경 인원;	135769
	AGE(40세 이상)	21602(39.65)	18139(37.4)	<.0001		***2009년 전 비중격만곡증 + 내시경 있던 환자 제외	117928
	SEX, Male	36000(66.09)	32135(66.26)	0.5441		이전 비과수술 인원 제외	90274
	INCOME_LOW	9282(17.04)	6704(13.82)	<.0001		1:1 매칭 인원	88826	88826
	DM	1915(3.52)	1732(3.57)	0.6267		20세 미만 인원 제외	74202	74202
	HP	3846(7.06)	3823(7.88)	<.0001		OUTCOME WASHOUT	54475	48495
	DYS	2110(3.87)	2478(5.11)	<.0001
	비염	3936(7.23)	14112(29.1)	<.0001
	만성부비동염	761(1.4)	18101(37.33)	<.0001				- 비중격만곡증: J342코드 + 내시경검사(E7530, E7540, E7550, E7560) – 비과수술(O095X, O100X, O101X, O102X, O11XX)
	AGE	38.26±12.82	37.65±12.54	<.0001				- 불안(anxiety): F41코드 1회
								- 우울(depression): F32 or F33코드 1회
								- 편두통(migraine): G43 or G44코드 1회
								- 고혈압(HP): I10-13 혹은 I15 + 1년에 2회이상 외래 방문 or 입원 1회
								- 당뇨(DM): E11-14코드 + 1년에 2회이상 외래 방문 or 입원 1회
								- 고지혈증(DYS): E78코드 + 1년에 2회이상 외래 방문 or 입원 1회
								- 비염: J30코드 + 1년에 3회이상 외래 방문
								- 만성부비동염: J32코드+ 3개월내에 1회 이상 외래 추가방문+내시경검사(E7560, E7550, E7540, E7530)

## Sheet: Table2
	TRE_GR	N	EVENT	DURATION	RATE	Model1	Model2	Model3	Model44
			DEP
	Control	54475	5738	485587	11.8166	1(Ref.)	1(Ref.)	1(Ref.)	1(Ref.)
	NSD	48495	6721	426086	15.7738	1.336(1.29,1.384)	1.366(1.319,1.415)	1.367(1.319,1.416)	1.289(1.238,1.343)
			ANX
	Control	54475	9855	464410	21.2205	1(Ref.)	1(Ref.)	1(Ref.)	1(Ref.)
	NSD	48495	11011	402477	27.3581	1.289(1.255,1.325)	1.319(1.284,1.355)	1.316(1.281,1.353)	1.236(1.198,1.276)
			MIG
	Control	54475	10303	459678	22.4135	1(Ref.)	1(Ref.)	1(Ref.)	1(Ref.)
	NSD	48495	11893	396331	30.0077	1.338(1.303,1.374)	1.345(1.31,1.381)	1.345(1.31,1.381)	1.251(1.214,1.29)
	IR_PER	1000
	-모델1: non-adjusted
	-모델2: adjusted by age sex
	-모델3: adjusted by age sex income DM HP DYS
	-모델4: adjusted by age sex income DM HP DYS 비염 부비동염

## Sheet: Table3
			TRE_GR	DEP		ANX		MIG
				Model4	p for interaction	Model4	p for interaction	Model4	p for interaction
	AGE40	<40 yrs.	Control	1(Ref.)	0.0092	1(Ref.)	0.2545	1(Ref.)	0.1109
			NSD	1.341(1.264,1.422)		1.255(1.2,1.312)		1.268(1.219,1.318)
		≥40 yrs.	Control	1(Ref.)		1(Ref.)		1(Ref.)
			NSD	1.243(1.175,1.316)		1.217(1.164,1.272)		1.225(1.168,1.286)
	SEX	Male	Control	1(Ref.)	0.5446	1(Ref.)	<.0001	1(Ref.)	<.0001
			NSD	1.304(1.237,1.374)		1.312(1.26,1.367)		1.346(1.293,1.401)
		Female	Control	1(Ref.)		1(Ref.)		1(Ref.)
			NSD	1.27(1.191,1.354)		1.133(1.078,1.191)		1.132(1.08,1.186)
	Income Low	No	Control	1(Ref.)	0.8955	1(Ref.)	0.287	1(Ref.)	0.9333
			NSD	1.281(1.225,1.34)		1.246(1.204,1.29)		1.252(1.211,1.294)
		Yes	Control	1(Ref.)		1(Ref.)		1(Ref.)
			NSD	1.329(1.208,1.461)		1.191(1.104,1.285)		1.246(1.155,1.345)
	DM	No	Control	1(Ref.)	0.1962	1(Ref.)	0.2004	1(Ref.)	0.1025
			NSD	1.287(1.234,1.343)		1.238(1.199,1.279)		1.252(1.214,1.291)
		Yes	Control	1(Ref.)		1(Ref.)		1(Ref.)
			NSD	1.283(1.098,1.5)		1.182(1.036,1.348)		1.209(1.03,1.418)
	DYS	No	Control	1(Ref.)	0.8302	1(Ref.)	0.0951	1(Ref.)	0.0974
			NSD	1.278(1.223,1.335)		1.236(1.196,1.279)		1.257(1.217,1.297)
		Yes	Control	1(Ref.)		1(Ref.)		1(Ref.)
			NSD	1.345(1.203,1.503)		1.22(1.116,1.334)		1.18(1.061,1.313)
	HP	No	Control	1(Ref.)	0.0951	1(Ref.)	0.0248	1(Ref.)	0.206
			NSD	1.291(1.237,1.347)		1.247(1.207,1.288)		1.253(1.215,1.293)
		Yes	Control	1(Ref.)		1(Ref.)		1(Ref.)
			NSD	1.217(1.053,1.407)		1.088(0.968,1.223)		1.171(1.026,1.338)
	비염	No	Control	1(Ref.)	0.029	1(Ref.)	0.0002	1(Ref.)	<.0001
			NSD	1.308(1.249,1.368)		1.267(1.223,1.313)		1.291(1.248,1.336)
		Yes	Control	1(Ref.)		1(Ref.)		1(Ref.)
			NSD	1.172(1.065,1.29)		1.085(1.009,1.167)		1.048(0.977,1.123)
	만성부비동염	No	Control	1(Ref.)	0.5989	1(Ref.)	0.0176	1(Ref.)	0.0037
			NSD	1.287(1.234,1.343)		1.243(1.203,1.284)		1.254(1.215,1.294)
		Yes	Control	1(Ref.)		1(Ref.)		1(Ref.)
			NSD	1.215(0.996,1.483)		1.043(0.901,1.206)		1.006(0.874,1.157)

## Sheet: KM
No. of at risk													No. of at risk														No. of at risk
	1y	2y	3y	4y	5y	6y	7y	8y	9y	10y	logrank P value			1y	2y	3y	4y	5y	6y	7y	8y	9y	10y	logrank P value				1y	2y	3y	4y	5y	6y	7y	8y	9y	10y	logrank P value
Control	53902	53231	52482	51714	50955	50210	49387	48600	47815	274	<.0001		Control	53411	52218	50915	49696	48504	47366	46153	45025	43921	262	<.0001			Control	53109	51780	50443	49192	47972	46743	45547	44367	43247	253	<.0001
NSD	47723	47007	46149	45410	44638	43894	43092	42352	41540	269			NSD	47067	45771	44435	43170	41912	40750	39533	38440	37374	247				NSD	46742	45264	43805	42526	41233	39967	38729	37546	36411	228
